# Supplementary material for: Machine learning-based prognostic prediction model of pneumonia-associated acute respiratory distress syndrome
Source: Front Med (Lausanne). 2025 Jul 3;12:1582426. doi: 10.3389/fmed.2025.1582426 (PMC12268496; doi:10.3389/fmed.2025.1582426)
Supplement: Supplementary file 2 [file Table_1.xlsx]

## Sheet: Sheet1
age	sex	BMI	WBC	Neu	Lym	NLR	Hb	HCT	PLT	CRP	PCT	CTnI	NT-proBNP	D-dimer	ALT	AST	TBIL	DBIL	TP	ALB	LAR	BUN	Cr	K	Na	Cl	PT	APTT	Fib	GLU	pH	PO2	PCO2	PO2 /FiO2	HCO3	Lac	outcome
64	2	16.6493	10.2	9.47	0.59	16.0508	116	35.1	345	107.48	0.8617	0.215	1529	1117.7	37	88	12	5	59.8	2.15	0.55814	5.03	59	3.9	133	107	13.3	34.9	4.78	6.4	7.36	46	38	112	21.5	1.2	1
60	2	22.0604	18.21	14.12	2.69	5.24907	99	30.9	22	200	65.0469	0.603	44800	10000	1455	1525	21.2	11.2	48.9	2.72	1.25	24.67	203.4	3.48	147.3	112.6	19.4	42.6	4.82	20.7	7.447	114	31.8	163	21.9	3.4	1
44	1	16.456	11.51	9.74	0.89	10.9438	104	30.8	184	200	0.8095	0.021	2690	231.9	15	23	21.4	9.3	46.7	2.93	0.307167	2.05	31.3	4	129.1	96.6	16.4	45.9	5.49	7.3	7.4	61	45	122	27.9	0.9	1
81	1	18.3655	11.32	10.3	0.8	12.875	118	36.3	196	60.85	0.245	0.008	1454.4	958.3	18	13	10.3	2.8	55.5	3.39	0.560472	7.04	65.8	4.09	137.8	103.2	13.3	32.8	5.37	10	7.45	88	39	215	27.1	1.9	1
71	2	22.5827	6.64	5.71	0.34	16.7941	103	32.5	210	169.04	0.1544	0.013	884	588.5	15	23	9.9	3.3	52.6	2.84	0.352113	3.61	57.8	4.1	136	110	15.4	45.1	6.32	11.2	7.45	66	35	110	24.3	1	0
60	1	25.2994	25.23	21.93	1.31	16.7405	98	30.8	278	200	15.05	3.689	48000	861.8	346	180	19.4	7.1	55.4	2.95	2.57627	41.8	460.3	4.29	142.7	102	17.3	49.1	6.74	19.28	7.13	42	28	93.3	9.3	7.6	0
60	1	30.1162	5.44	4.47	0.77	5.80519	148	45.6	131	125.28	0.3688	0.041	1189.5	811	42	64	6.6	3.7	54.8	2.72	0.882353	8.44	156.6	3.35	127.2	95.3	11.9	37.3	5.33	17.1	7.38	68	32	85	19.4	2.4	1
76	1	22.0386	2.2	2.05	0.11	18.6364	115	34.9	72	200	3.85	0.365	1564.4	4982.7	51	60	13.8	4.2	49.4	2.78	1.43885	19.4	151.1	5.43	142.9	109.2	15.8	36.7	6.94	7.9	7.45	67	24	111.6	16.7	4	1
77	1	22.2291	16.48	14.11	1.32	10.6894	73	23.9	624	83.22	0.05	0.162	5802	2249.1	2532	3984	22.7	14.8	58.2	2.48	4.95968	18.53	109.5	3.51	139.9	93.4	18.5	35.9	5.41	7.84	7.53	69	32	144	26.7	12.3	1
61	1	20.2812	12.4	6.83	2.96	2.30743	115	32.8	353	148.57	0.534	0.009	124	694.7	6	16	21.8	10.9	54.3	3.14	0.477707	5.89	95.6	4.4	129.8	93	14.9	57.4	5.84	3.3	7.455	70	35.1	170.7	24.7	1.5	0
82	1	14.6924	6.41	6.18	0.19	32.5263	102	32.7	173	128.3	1.0987	0.039	3212.2	175.2	24	24	10.9	3.9	51.7	3.31	0.574018	22.39	112.1	4.13	131.6	93.1	13.9	37.7	6.9	14.5	7.48	74	39	123	29	1.9	1
67	2	17.5781	3.58	3.47	0.07	49.5714	96	32.2	61	128.87	5.4275	0.013	1373	1599.5	76	396	23.4	18.4	45.9	1.98	1.71717	16.93	84.8	3.65	134.2	101.6	18.4	51.4	1.23	5.4	7.362	59.6	36.9	205.5	21	3.4	1
74	1	23.4375	9.66	8.64	0.47	18.383	101	32.7	163	37.99	0.6008	0.025	347	1416.1	27	85	8.7	2.2	79	4.04	0.247525	15.76	64.2	4.6	144	108	13.4	32.9	5.72	6.9	7.57	62	40	124	36.6	1	0
79	1	32.6905	14.36	12.64	0.9	14.0444	123	37.2	269	200	0.6459	0.177	10052	775	25	16	23.8	12.3	60.7	3.25	0.492308	12.28	81.2	3.49	141.5	104.7	14.2	34.1	7.57	17.9	7.42	58	32	176	20.8	1.6	1
62	2	22.2222	3.28	3.12	0.11	28.3636	116	34.5	137	53.87	0.35	0.002	442.8	1647.5	74	151	16.1	10.9	52.4	2.87	1.46341	5.12	43	3.54	132.2	99.8	19	45.9	0.8	8	7.46	87	33	264	23.5	4.2	0
61	1	23.04	0.63	0.35	0.24	1.45833	153	45.1	54	200	34.91	0.063	21851.8	1343	70	214	35.1	27.2	51.5	2.72	1.83824	12.7	315.8	3.41	143.5	99.9	14.2	38.8	4.07	5.6	7.4	50.7	19.6	241	16.6	5	1
76	2	16.5289	7.94	6.99	0.58	12.0517	73	23.1	181	70.38	8.4813	0.026	691	1699.8	60	77	21.1	10.3	48.1	2.76	0.471014	18.32	55.1	3.8	144	107	14.7	44.6	2.66	6.4	7.48	110	45	244	33.5	1.3	0
89	2	21.3675	6.32	5.48	0.44	12.4545	98	32.1	109	180.37	3.398	0.01	4138	932.3	12	21	4.3	1	65.4	4.13	0.387409	8.47	103.1	4.36	137	102.1	13.1	32.5	4.92	6.4	7.2	87	63	212	24.6	1.6	1
67	1	17.301	9.21	6.73	2.04	3.29902	116	35.9	231	184.96	0.0801	0.024	12768.5	340.8	17	25	9	2.6	72.2	3.24	0.37037	3.41	38.3	3.97	134.7	101.4	19.5	57	7.88	5.5	7.46	57	31	183.9	22	1.2	0
81	1	17.9282	16.19	15.08	0.42	35.9048	100	32.3	190	200	1.4477	0.032	1046	313.8	15	17	14.3	4.6	59.4	3.51	0.598291	9.56	87.3	3.39	135.7	100.3	13.4	41.3	9.72	5.3	7.426	55.6	44.7	191.7	29.4	2.1	1
80	1	22.0386	16.91	15	1.52	9.86842	103	31.5	272	200	0.7169	6.858	6121	382.8	69	40	17.3	6.9	52.5	2.82	0.886525	14.44	81.5	3.28	136.2	99.5	15.8	46.6	5.07	5.6	7.47	59	24	178.7	17.5	2.5	1
61	1	21.9713	1.52	1.24	0.12	10.3333	113	34.4	20	200	389.32	0.097	19459.8	1813.5	41	63	25	14	50.8	2.79	2.1147	7.9	182.5	3.43	144.6	103	18.7	100.7	6.66	3.7	7.4	128	44	128	27.3	5.9	1
70	1	24.7252	11.81	8.4	1.49	5.63758	121	37.2	376	47.44	0.0478	0.043	87	1385.9	22	35	8.6	1.4	65.8	3.51	0.25641	3.18	76.6	4.1	133	103	13.4	40.5	6.11	6.1	7.49	61	30	290	22.9	0.9	1
60	2	27.3438	6.95	6.29	0.51	12.3333	125	37.1	60	200	416.64	0.106	7242.5	9611	56	277	24.9	11.6	47.8	2.58	1.74419	13.56	245.6	3.85	139.5	103.1	22.2	76.9	3.56	14	7.27	117	37	117	17	4.5	0
60	1	18.8189	3.93	3.6	0.07	51.4286	2	20.9	2	200	313.115	0.791	5053	10000	52	153	52.2	30.2	44.2	3.25	1.47692	12.18	235.3	3.23	144.4	107.8	15.8	55.7	4.92	5.6	7.42	110	34	244	22.1	4.8	1
61	1	23.04	0.63	0.35	0.24	1.45833	153	45.1	54	200	34.91	0.063	21851.8	1343	70	214	35.1	27.2	51.5	2.72	1.83824	12.7	315.8	3.41	143.5	99.9	14.2	38.8	4.07	5.6	7.4	50.7	19.6	241	16.6	5	1
76	2	16.5289	7.94	6.99	0.58	12.0517	73	23.1	181	70.38	8.4813	0.026	691	1699.8	60	77	21.1	10.3	48.1	2.76	0.471014	18.32	55.1	3.8	144	112	14.7	44.6	2.66	6.4	7.48	110	45	244	33.5	1.3	0
59	2	22.0317	8.5	7.36	0.53	13.8868	95	30.8	145	63.43	4.9519	0.005	1275.8	156	32	74	21.5	18.4	53.5	2.81	0.747331	4.28	47.8	3.39	132.9	100.1	14.6	47.4	5.29	7.9	7.44	59	36	281	24.5	2.1	0
59	1	27.6817	0.64	0.35	0.28	1.25	108	33.5	60	200	1649.69	0.053	31588	10000	98	137	16.3	11.9	44.7	2.65	1.35849	21.41	554.4	5.18	133.6	99.5	19.4	65.2	8.37	9.5	7.13	85	50	142	16.6	3.6	1
77	1	22.3214	7.6	6.99	0.26	26.8846	135	39.6	213	200	0.4368	0.07	1939	453.8	26	40	16.9	6.2	56.7	3.22	0.434783	7.13	104.1	3.6	132	105	14.5	49	5.61	6.3	7.53	48	25	229	20.9	1.4	0
52	1	22.4913	3.38	3.12	0.04	78	85	25.5	11	200	30.57	0.021	33003.4	3366.4	95	152	15.8	12	43.5	2.75	3.2	10.74	191.1	3.87	141.4	96.9	16.2	42.8	6.73	12.1	7.11	66	72	66	22.9	8.8	1
85	2	33.2986	4.5	3.54	0.62	5.70968	142	48.6	67	6.99	0.07	0.015	5407.9	504.6	16	21	32.2	11	58.6	3.12	0.160256	13.85	73.1	3.69	143.4	100.4	14.1	31.8	2.57	5.7	7.32	68	84	186.7	43.3	0.5	0
66	1	22.3081	19.02	17.14	0.9	19.0444	70	21.9	295	118.92	1.4305	0.025	440	1951.4	76	149	25.8	14.9	56.3	2.63	0.646388	11.81	81.6	3.77	133.9	102.8	14.9	43.4	3.87	7.1	7.43	97	52	194	34.5	1.7	0
71	1	24.4898	5.08	3.16	1.44	2.19444	173	55.1	124	41.02	27.34	0.34	1810	10000	507	968	18	10.9	51.5	2.99	4.51505	29.11	492.9	3.81	145.6	100.8	16.3	31.2	2.48	9.8	7.17	56.7	46	56.7	16.9	13.5	1
88	1	29.2969	6.53	5.8	0.49	11.8367	138	41.6	100	200	1.23	0.116	2094.9	824.3	40	23	12.7	5.6	55.1	2.77	0.758123	13.09	154.7	4.73	137.6	109.2	15.6	46.9	6.19	6.9	7.47	61	18	122	13.1	2.1	0
69	2	21.4031	28.09	24.71	2.11	11.7109	123	37.9	229	32.01	0.05	0.01	691.5	2230.8	44	40	11.5	3.5	57.6	2.77	0.613718	7.63	34.6	4.4	131.6	98.7	12.9	34.3	3.73	5.9	7.5	50	35	151.5	27.3	1.7	0
53	1	23.4375	4.52	4.14	0.18	23	79	24.5	87	200	44.65	0.01	2520	593.7	75	159	26	10.5	62.3	3.71	0.485175	10.44	72.8	4.09	138.9	104.5	16.3	50.1	8.25	19.6	7.487	114	33.7	285	25.5	1.8	0
77	1	29.0318	11.71	11	0.52	21.1538	153	45.5	251	49.14	0.05	0.025	46.8	2214.9	18	22	14.6	2.7	72.8	4.08	0.269608	5.07	80.6	4.59	137.4	104.5	12.6	38.7	5.97	16.48	7.43	58	36	116	23.9	1.1	0
65	1	18.3655	11.71	9.66	0.94	10.2766	95	28.8	140	94.25	2.29	2.118	1484	2093.4	91	198	41.5	26.3	57.2	2.67	0.786517	8.04	71.5	4.49	141.2	109.3	14.7	41.5	2.16	8.2	7.34	37.3	33.2	128.62	26.4	2.1	1
30	1	40.1235	19.39	18.6	0.6	31	162	51.8	150	200	29.17	0.237	141.8	625.6	34	60	13	7.5	61.8	3.33	0.48048	6.48	135.9	4.52	137.3	104.1	13.1	38.6	5	9.91	7.21	64	53	64	21.2	1.6	0
84	1	23.1473	5.71	3.98	1.06	3.75472	117	33.8	102	102.78	0.1	0.015	602	529.6	23	23	65.5	41.7	47	2.78	0.863309	11.03	98.9	4.59	139.5	107.5	11.8	40.3	4.13	7.5	7.43	54	32	257.1	21.2	2.4	1
66	1	24.7676	5.04	4.22	0.62	6.80645	129	38.9	75	196.67	1.18	0.016	1006	491.1	23	36	11.2	6.3	71	3.65	0.493151	7.45	62.5	3.69	139.3	103.3	13.4	40.5	5.92	7.6	7.419	102	31.7	248.8	20.5	1.8	1
47	1	27.2173	7.03	6.22	0.64	9.71875	135	40.5	150	200	5.23	0.018	207	521.2	50	81	13.1	6.2	62.8	3.79	0.263852	10.36	108.7	4.05	132.9	97.9	12.6	46	7.29	5.9	7.479	56.6	30.3	171.5	24.2	1	0
73	1	20.202	45.73	44.09	0.43	102.535	118	36	241	200	13.95	0.02	1882.5	1321.2	27	22	13	10	61.6	3.2	0.71875	24.84	114.3	4.33	145.8	101.8	16.9	38.1	7.3	10.1	7.31	60	49	60	24.7	2.3	1
43	1	26.1224	14.21	12.18	1.11	10.973	127	41.6	198	20.77	0.14	0.025	18	757.3	34	12	7.3	2.1	66.1	4.15	0.554217	7.9	84.8	4	140.2	102.9	12.6	34.7	3.64	8.2	7.44	85	46	142	31.2	2.3	0
59	1	23.5078	5.24	4.99	0.13	38.3846	87	26.1	111	5	0.22	0.025	401.4	481.7	49	61	8.7	3.4	46.3	3.11	0.289389	4.68	53.6	3.62	128	93.8	13.7	53.5	5.17	5.5	7.53	112	32	140	26.7	0.9	0
79	1	16.225	9.32	8.88	0.18	49.3333	103	32.5	75	200	25.46	0.063	1052	1055.4	59	71	8.6	3.3	51.4	2.61	0.536398	9.08	52.7	3.8	142.6	109.4	14.9	52.1	7.41	8.85	7.42	91.8	35.5	229.5	23	1.4	1
55	2	23.7332	16.29	14.12	1.4	10.0857	112	33.1	117	200	4.98	0.007	44.9	1964.3	50	37	17.6	7.2	50.4	3.15	0.412698	3.52	67.9	2.85	138	103.1	14.5	40.8	5.95	6	7.48	120	36	300	26.8	1.3	0
54	1	20.202	13.93	11.53	1.14	10.114	93	29.7	496	183.58	0.19	0.022	43.71	9503.2	55	57	49.3	37.6	53.2	2.94	0.47619	8.18	61.2	4.03	146.6	109.4	14	46.7	84.76	5.9	7.48	67	38	67	28.3	1.4	0
55	2	23.1473	10.1	7.86	1.2	6.55	79	23.1	145	192.02	0.133	0.005	367	569.8	18	21	27.9	11.3	57	3.22	0.248447	4.39	32.7	4.37	134.1	104.1	14.5	46.6	6.11	6.51	7.47	51	31	155	22.6	0.8	0
72	1	25.7117	22.11	19.68	0.97	20.2887	159	47.5	152	103.52	2.58	0.158	345.6	893.7	29	40	4.5	2.2	58.3	3.67	0.490463	12.77	164.4	4.91	141.3	105.2	13.2	34.3	5.25	16.3	7.09	83	85	83	25.8	1.8	0
79	1	20.202	40.46	36.9	1.54	23.961	100	30.6	184	200	1.47	0.097	3073.1	4036.9	59	190	5.7	2.8	62.7	2.99	1.53846	6.47	64	3.29	142.4	102.3	14.2	55.7	7.66	11.1	7.3	72	54	144	24.3	4.6	1
32	2	29.1363	5.18	2.25	2.6	0.865385	106	33.3	140	200	864.85	0.137	9955	7788.1	376	915	10.6	7.2	40.8	2.51	3.14741	10	216.1	3.5	142.9	104.8	29.3	100.1	2.83	7.5	7.18	56	55	56	20.5	7.9	1
70	1	25.9107	11.57	10.94	0.27	40.5185	123	37.8	156	162.13	0.91	2.194	2369	345.6	28	42	8.5	4.5	58.1	3.4	0.5	6.57	84.8	3.8	136.2	101.8	12.6	44.8	8.91	17.7	7.45	72	31	180	23.6	1.7	1
74	1	22.2041	15.42	14.81	0.46	32.1957	117	33.8	51	200	1.58	0.025	762	551.7	62	94	29.9	22.1	64.2	2.83	0.812721	25.83	133.2	3.82	136.2	102.8	18.5	36.4	4.6	7.39	7.495	70.2	28.8	140.4	22.2	2.3	1
30	1	21.2245	4.74	2.42	1.04	2.32692	123	36.8	199	5	0.05	0.273	131	739.2	44	62	4.8	2.1	55.3	3.03	0.825083	5.93	78.5	3.66	141.5	107.1	13.5	33.8	2.95	6.37	7.49	76	37	168	28.6	2.5	0
74	1	24.3418	6.23	4.84	0.42	11.5238	123	36.5	580	119.65	0.1218	0.025	1888.9	774.3	62	104	10.8	6.2	53.7	2.66	0.75188	5.98	55.4	4.79	134.8	101.9	14.3	41.4	6.41	5.1	7.45	43.3	44.7	142	29.7	2	1
53	1	29.2969	13.52	12.51	0.76	16.4605	148	44.2	277	200	0.71	0.007	75.9	1013.8	51	57	9.1	6.6	58.1	3.51	0.25641	4.68	84.5	4.08	126.8	94.4	14.4	45.8	9.62	6.4	7.42	89	31	217	22.2	0.9	0
76	2	20.8117	13.36	12.08	0.71	17.0141	77	23.3	270	200	1.1	0.116	3212.6	6741.5	51	79	5.8	4.4	53.4	2.57	0.466926	14.81	90.6	3.39	150.7	110.5	17.4	38.1	6.01	5.7	7.45	45	45	136	29.5	1.2	0
80	1	21.83	11.92	9.63	1	9.63	96	28.4	424	200	0.1865	0.025	1214	2127.9	34	57	6.8	3.7	60	3.25	0.276923	4.15	80.7	3.55	142.5	104.5	16.1	42.5	9.44	7.6	7.51	69	38	160	30.3	0.9	1
57	1	21.5139	7.09	6.04	0.74	8.16216	137	43.2	147	199.6	0.1	0.004	40.6	153.5	33	28	9.1	4.2	61.3	3.5	0.285714	6.03	58.9	4.16	136.2	103	11.8	39.2	8.69	11.6	7.48	73	32	200	21.5	1	0
51	1	23.8751	13.24	11.61	0.81	14.3333	139	38.9	99	94.11	0.4575	0.025	105.6	609	25	38	13.9	6.5	70.3	4.17	0.335731	5.08	41.8	4.06	137.8	107.2	14.8	42.5	5.9	13.3	7.39	75	31	258	20.2	1.4	1
21	1	18.9388	21.68	17.97	2.03	8.85222	147	44.7	277	105.05	0.87	0.004	196	60	5	9	33.8	16.1	61.9	3.74	0.641711	3.44	45.2	3.45	134.7	101.7	14.6	33.6	4.47	7.5	7.42	60	33	139	22.8	2.4	0
65	1	24.8358	2.93	2.41	0.35	6.88571	150	45.7	110	69.59	0.4181	0.053	6280	751.3	1073	1115	16	6.9	59.9	3.61	0.803324	8.62	85.6	3.95	132	103	15.4	39.2	2.75	16.5	7.55	56	24	100	24.7	2.9	1
78	1	26.7094	20.73	19	0.66	28.7879	108	34.4	298	91.59	0.34	0.009	347	2354	9	12	5.7	3.3	51.4	3.12	0.25641	11.56	90.8	4.29	137.6	107.1	13.8	38	6.64	7.9	7.39	82	35	205	22.5	0.8	1
72	1	16.1354	21.58	21.03	0.21	100.143	138	41.3	259	200	10.67	0.066	2440	946.6	24	39	41.3	38.9	49.6	2.76	0.797101	7.59	51.5	3.16	144.5	106.6	15.2	46.2	10.65	7.6	7.37	54	37	146	21.8	2.2	1
43	1	33.8021	10.26	9.02	0.92	9.80435	50	14.8	29	200	0.19	0.003	702.1	6203	16	13	9.4	2.9	54.4	3.5	0.4	6.59	74.6	3.91	135.4	102.6	16	38.5	4.59	7.1	7.49	46	28	219	24	1.4	1
66	1	20.1951	8.91	7.55	0.75	10.0667	122	37.7	190	200	0.14	0.01	183.3	284.2	34	38	18.7	7.5	53.3	3.22	0.279503	7.39	79.9	4.02	137.8	102.3	13.2	44.4	8.51	5.1	7.5	73	26	150	20.3	0.9	1
26	2	29.5016	19.25	16.87	1.65	10.2242	150	45.6	375	188.52	0.15	0.137	910.4	2425.2	76	41	30	13	78.1	4.26	0.234742	4.05	50	3.75	141.9	102.1	13.5	36.2	6.56	9	7.45	90	37	100	26.3	1	0
60	1	23.3067	1.41	0.62	0.74	0.837838	151	44.8	81	38.48	8.43	0.034	786	717.6	69	278	50	28.4	54.6	3.63	4.6832	9.07	134.9	3.28	139.8	96.5	17.7	34.3	2.41	9.8	7.49	70	14	156	17.9	17	1
74	1	25.7117	10.38	9.86	0.22	44.8182	147	42.8	267	62.88	0.07	0.044	225	5518.8	48	25	11.4	5.6	57.5	3.34	1.01796	10.61	100.4	4.66	133.9	104.5	14	30	5.23	16	7.427	44.7	28	154	18.4	3.4	1
66	1	23.4586	14.84	13.37	0.59	22.661	165	49.1	206	42.78	0.1	0.003	625	188.9	20	16	28.3	7.9	67.1	4.15	0.192771	3.55	50.4	3.44	136.4	102.3	12.2	36.3	4.82	10.2	7.41	42	65	224	26	0.8	0
59	1	23.8754	14.99	12.96	0.83	15.6145	137	40.7	207	188.59	0.5779	0.012	655	107.5	16	46	29.8	10.9	64.3	3.94	0.558376	6.28	79.3	3.54	136.5	102.8	15.1	34.7	6.21	7.6	7.47	81	28	180	23.3	2.2	0
53	2	20.8117	5.39	4.82	0.29	16.6207	100	31.3	82	23.38	0.38	0.005	226	412.6	16	32	5.2	2.5	61.4	3.42	0.438596	3.94	48.9	4.17	140.6	110	12.7	38.3	4.81	9.7	7.39	55	30	148	18.2	1.5	1
55	2	25.2994	5.5	4.94	0.46	10.7391	119	35.8	178	100.92	0.07	0.004	670.9	145.3	175	66	8.8	5.2	58.7	3.45	0.637681	7.23	49.5	4.03	136	102.6	12.8	36.9	7.38	17.1	7.47	62	35	188	26.4	2.2	0
44	2	22.5827	18.01	16.16	1.07	15.1028	65	20	240	200	1.66	0.014	619.8	2377.1	25	67	18.7	14.2	45	2.46	1.05691	4.54	51	3.66	134.5	97	14.5	54.6	8.71	22.2	7.54	65	31	197	28.4	2.6	1
55	2	27.3438	24.12	21.99	1.18	18.6356	113	34	159	181.96	0.68	0.094	174	2282.1	52	86	26	12.6	71	3.9	0.487179	4.52	63.9	4.63	139.3	102.5	15.3	54.8	7.02	18.9	7.41	112	39	140	24.7	1.9	0
35	1	23.8751	18.25	16.62	0.86	19.3256	134	42.5	86	126.94	16.99	0.267	979.1	6294.9	59	102	19.2	8.9	57	2.68	0.970149	15.96	124	3.82	150.2	113.2	14.8	42.6	6.39	17.12	7.43	117	39	117	25.9	2.6	0
74	1	16.5289	1.88	1.45	0.27	5.37037	80	26.5	39	35.31	0.18	0.025	2171	1799.8	17	53	15.7	8.7	67.8	3.13	0.351438	4.37	68.1	4.74	141.5	113.5	14.6	44.3	3.05	5.8	7.47	84	30	187	23.8	1.1	1
73	1	27.5482	7.28	6.62	0.41	16.1463	143	42	90	80.24	0.05	0.025	1000	392.3	87	66	8	5.1	58.8	3.52	0.710227	6.08	88.4	4.05	138.2	99.5	13.3	32.5	3.97	4.9	7.46	74	28	180	22.8	2.5	0
60	2	23.4375	16.91	15.78	0.57	27.6842	162	48.8	343	18.74	0.08	0.013	233.6	352.6	97	109	6	4.8	64.8	3.39	0.383481	9.36	102	5.3	124.9	92.7	12.6	35.7	6.02	14.9	7.47	50	25	100	18.2	1.3	1
51	1	19.0311	18.76	14.4	2.32	6.2069	169	60.6	213	93.52	1.8233	0.025	25604.1	1798.6	366	787	40.4	1.8	80.3	3.48	0.287356	11.34	101.7	3.79	137.9	88.9	19	40.8	3.66	7.9	7.27	79	103	158	36.6	1	0
38	1	24.6181	28.28	25.77	1.93	13.3523	122	36.3	402	197.75	0.82	0.005	171.6	1005.4	57	26	14	7.5	61.5	3.39	0.589971	4.92	79.7	4.06	134.7	99.2	14.2	37.4	8.15	7.2	7.49	67	29	203	24.6	2	0
67	1	17.2635	6.02	4.94	0.59	8.37288	117	36.3	200	70.91	0.16	0.002	83	2490.5	18	17	6.5	3.1	59.7	3.04	0.822368	8.34	57	3.88	142.7	104.1	13.7	35.4	4.73	6.3	7.43	97	39	161	26.1	2.5	0
78	1	17.0088	6.55	5.97	0.4	14.925	121	36.7	167	200	0.77	0.031	4462.4	828.2	21	43	8.4	4.5	51.2	3.11	1.16399	9.88	54.1	3.77	137.7	103.3	15.3	43.7	4.51	6	7.505	57.7	30.7	174.85	25.3	3.62	0
69	2	22.6667	8.86	7.96	0.65	12.2462	102	32.1	147	5	0.0403	0.015	772	1833.2	9	18	7.8	2.1	76.4	3.51	0.31339	5.25	74.1	4.26	139.5	105.7	14.7	35.6	5.49	7.5	7.44	57	35	271	24.7	1.1	0
77	1	25.5102	3.76	3.39	0.3	11.3	118	36.6	130	53.43	0.05	0.025	1095	490.6	149	37	10.9	3.7	61.4	2.77	0.613718	13.09	57	3.9	139.2	106.1	13.1	30.3	5.26	6.1	7.47	68	34	234	26	1.7	0
38	1	28.4055	20.34	18.48	1.61	11.4783	136	42.3	406	185.34	0.17	0.025	39.5	684	49	50	18.2	13	67.4	3.78	0.47619	7.94	76.1	4.89	137.6	100.4	13.4	41.9	10.4	6.9	7.45	87	40	158	27.7	1.8	0
64	1	20.7031	12.09	10.4	0.77	13.5065	131	40.9	203	49.5	0.73	0.291	2643	350.8	27	23	5.6	3	59.1	3.77	0.318302	11.04	86	4.8	134.2	94	12.2	43.85	5.77	11.2	7.37	92	54	262	28.4	1.2	1
62	1	19.0311	5.9	5.4	0.43	12.5581	98	30.9	231	39.24	0.1	0.003	463.9	570.1	32	19	2.5	1.3	65.2	3.29	0.303951	12.4	138.9	4.25	138.9	108.6	13.8	36.5	6.03	6.2	7.4	142	37	284	23.8	1	0
70	1	18.0697	8.79	7.55	0.41	18.4146	85	24.7	249	200	0.2	0.026	1946.5	1344.7	33	53	12.8	5.6	50.3	3.4	0.411765	5.97	65.3	3.5	134.2	102.3	14.8	34.6	6.67	6.2	7.49	56	26	137	23.1	1.4	0
79	2	28.764	6.54	6.21	0.24	25.875	67	20.2	52	200	3.56	0.182	2611.2	3486.7	158	147	27.6	17.2	61.6	3.45	0.347826	28.97	241.7	4.53	141.2	106.6	17.9	49.8	5.3	13.7	7.31	79	39	175	20.1	1.2	1
82	1	21.6296	6.14	4.28	1.26	3.39683	96	29.4	130	112.01	0.08	0.001	145.9	5017.4	5	12	8.1	2.7	52.1	3.1	0.290323	6.69	92	3.98	134.8	102.1	13.8	40.7	4.86	13.4	7.43	66	34	147	23.9	0.9	0
77	1	20.7612	18.88	18.44	0.19	97.0526	108	33.2	113	7.95	0.23	0.003	809.6	8705.5	51	33	5.7	3.2	48.1	2.55	0.666667	8.48	72.2	4.7	132	98.9	14.6	30.9	2.84	7.3	7.26	100	78	143	35	1.7	1
63	1	19.5312	2.37	2.14	0.17	12.5882	76	25.2	118	138.07	1.89	0.002	449.1	9174.4	71	83	12.4	8.9	54.7	2.76	0.652174	8.27	77.1	3.99	136.7	107.1	14.6	69.3	3.06	12.9	7.37	118	34	236	21.2	1.8	1
76	1	14.3673	12.87	10.59	1.3	8.14615	88	27.7	177	82.78	0.54	0.025	1486.8	1233.6	18	34	15.1	10.3	61.9	3.19	0.31348	7.46	67.8	4.8	135.5	98.2	14.1	47.4	3.44	17.6	7.37	78	29	195	19.4	1	0
68	1	23.8751	6.55	4.72	1.21	3.90083	125	37.9	117	98.15	1.06	0.01	1764.1	1822	34	28	10	4.4	64.1	3.32	0.240964	10.12	155.1	4.37	135.5	102.7	14.4	64.1	7.31	9.7	7.34	93	43	116	23.4	0.8	1
71	1	29.3878	7.32	6.87	0.27	25.4444	119	35.6	60	187.38	1.23	0.029	531.1	832	161	233	9.1	4.5	55.1	3.45	0.347826	5.51	73.5	3.3	137.4	104.8	13.1	46.9	5.28	5.6	7.48	68	30	113	24.6	1.2	0
79	1	22.4813	11.48	10.92	0.08	136.5	110	31.6	318	7.3	0.11	0.278	1909.8	531.8	25	19	11.2	5.8	53	3.36	0.535714	18.93	100.3	4.54	150.5	110	12.7	29.9	4.12	8.7	7.41	71	53	177	30.6	1.8	1
75	1	25.3515	10.73	9.12	0.91	10.022	63	20.9	328	117.13	0.16	0.011	809	592.4	19	11	5	1.6	45.5	2.83	0.212014	4.44	28.6	3.29	142.4	108.1	14.7	37.5	4.05	9.8	7.43	131	40	218	26.5	0.6	0
53	1	25	5.58	5.12	0.37	13.8378	134	40.3	53	81.99	0.41	0.023	497.9	8385	113	62	13.1	7.9	42.8	2.62	0.954198	3.89	54	3.41	128.2	101.5	15.3	38.9	2.62	11.5	7.527	60.5	25.9	288	17.3	2.5	0
44	1	27.6817	14.77	13.61	0.86	15.8256	140	42.5	231	194.27	0.17	0.025	151	195.3	64	55	9.9	4.2	75.6	4.4	0.568182	4.64	65.4	3.55	138.5	105.2	13.1	38.9	6.8	8.9	7.46	84	33	227	25.1	2.5	0
48	1	24.4898	11.55	9.71	1.23	7.89431	138	42.1	186	158.64	0.15	0.002	36.4	182.2	63.6	39.8	5.8	2.7	63.6	3.98	0.276382	5.11	86.9	3.64	135.3	98.5	12.6	36.7	6.24	9.6	7.46	64	28	213	22.7	1.1	0
66	1	21.5139	15.56	14.59	0.5	29.18	124	36.7	168	129.68	0.72	0.025	522	1082.1	42	32	7.6	4	50	3.14	0.414013	12.13	85.7	4.34	139.8	110.3	12.8	36.7	4.06	9.3	7.43	128	30	183	22.4	1.3	0
68	1	20.9366	10.84	7.78	2.89	2.69204	127	37.5	178	68.74	0.49	0.005	408.2	208.5	61	43	9.2	5.5	63.5	3.61	0.443213	16.67	136.5	4.73	136.3	107.1	13.3	49.6	7.47	11.1	7.36	78	31	195	19.6	1.6	0
72	1	17.8465	3.14	3.28	0.27	12.1481	121	36.8	39	81.01	0.2179	0.015	794	231.6	19	47	5.5	1.9	55.6	2.87	0.592334	8.65	106.6	4.06	136.9	105.9	17.8	59.1	4.63	8.8	7.39	98	31	196	21	1.7	1
66	1	26.3656	14.52	13.53	0.39	34.6923	150	43.7	247	74.45	0.18	0.012	1421.7	196.8	33	55	10.3	5.8	52.5	3.04	0.592105	6.67	46.9	3.8	134.1	102.1	13.1	35.9	6.9	22.3	7.42	124	38	275	25.2	1.8	0
31	1	29.0688	6.89	5.53	0.89	6.21348	140	42	145	65.32	0.0905	0.017	66	273.1	38	48	8.9	3.9	69.2	3.79	0.343008	6.64	89.8	3.6	132	102	13	31	5.38	6.8	7.48	84	28	205	23.8	1.3	0
59	1	27.5482	7.81	5.51	1.68	3.27976	126	37.9	157	5	0.08	0.001	56	156.4	188	41	9	3.7	52.3	3.64	0.274725	9.57	81.6	3.6	137.1	104.3	11.7	34.4	5.49	9.4	7.41	66	37	188	24.1	1	0
71	2	22.2137	3.72	3.47	0.16	21.6875	96	28.1	252	200	20.73	0.025	3429	5020.7	28	53	24.6	16.3	58.5	3.13	0.670927	8.85	55.3	3.79	136.3	100	17	36.3	7.25	12.3	7.48	82	35	82	27.1	2.1	1
65	2	19.0443	8.68	7.05	0.76	9.27632	117	35.4	572	200	0.14	0.006	499.2	508.1	26	23	7.4	3.2	61.1	3	0.366667	6.83	41.2	3.59	137.3	99.8	14.2	34	7.46	14.2	7.46	72	33	218	25.1	1.1	0
69	1	29.0174	11.1	10.22	0.51	20.0392	137	43	262	200	0.4084	0.025	281	507.7	124	109	25.8	15.7	68.4	3.55	0.366197	2.53	54.8	3.41	136.2	102.4	14.7	44.1	9.96	7.9	7.49	62	30	177	25.1	1.3	0
68	1	26.2188	8.22	7.03	0.73	9.63014	131	39.3	113	175.62	0.26	0.025	116.2	380.7	132	166	18.3	11	65.2	3.27	0.30581	6.43	121.1	3.5	137.2	106.1	13.7	38.6	6.24	6.4	7.52	86	21	172	22.1	1	0
75	1	25.9516	13.03	11.96	0.63	18.9841	142	41	212	178.19	0.58	0.009	4183.41	432.3	21	20	14.1	7	58.8	3.29	0.607903	7.99	67.6	3.96	131.7	98.1	13.6	37.9	6.29	15.6	7.41	102	29	204	21	2	0
36	1	22.8571	11.7	11.23	0.38	29.5526	128	37	295	200	25.44	0.022	871.6	3060.5	30	53	60.3	57.2	58.6	3.28	0.54878	8.33	79.9	4.47	136.9	102.1	15.2	39	11.87	13.2	7.31	99	50	99	23.6	1.8	1
26	1	22.213	14.11	11.78	1.09	10.8073	145	43.7	257	41.21	0.1	0.013	139	112.8	52	46	12.5	3.9	65.1	3.96	0.378788	5.07	65.4	3.77	141.9	106	12.1	29.9	4.57	6.3	7.46	129	34	258	25.6	1.5	0
73	1	28.578	15.94	13.94	1.22	11.4262	158	47	231	191	0.29	0.008	23.9	240	15	15	15.3	3.9	58.7	4.01	0.224439	7	82.1	3.67	138.3	102.6	12.9	38.5	6.5	6.3	7.42	97	33	277	23.1	0.9	0
56	1	25.7117	16.63	15.17	0.71	21.3662	112	33.4	330	200	0.66	0.01	204.6	859.1	27	32	11.2	6.7	59.5	2.85	0.596491	4.93	71.9	4.07	134.6	98.2	16.2	44.3	8.4	7.4	7.46	89	40	254	28.2	1.7	0
68	2	29.5525	5.66	4.89	0.39	12.5385	118	36.9	179	150.53	0.1133	0.025	75.6	315.2	19	19	9.1	2.1	63	3.54	0.903955	10.49	61.9	3.09	136.8	94.4	13.1	33.2	6.69	17.3	7.41	89	38	270	24.6	3.2	0
37	1	25.9516	1.3	0.65	0.54	1.2037	148	44.5	14	31.14	279.37	17.262	943.3	7916.2	176	354	22.9	16.4	46.8	3.47	3.08357	17.55	285	3.28	142	106.3	23.8	122.2	1.54	3.1	7.05	108	46	216	11.3	10.7	1
57	1	26.0375	12.22	10.35	0.81	12.7778	132	40.3	413	66.58	0.2	0.004	59.5	2679.1	71	23	4.7	5.3	68.1	3.3	0.30303	7.02	60.2	5.14	131.3	98.1	13.8	34.7	4.53	5	7.45	105	36	105	26	1	0
49	1	25.0135	3.95	2.81	0.93	3.02151	140	42.3	143	25.06	0.11	0.007	52	313.9	25	42	5.3	2.5	63.8	4.01	0.299252	3.81	85.2	3.46	134.6	101.3	12.1	44.7	3.02	6.9	7.45	59	34	112	24.9	1.2	0
51	1	22.8624	7.95	7.71	0.18	42.8333	139	40.3	78	167.87	21.46	0.025	80	799.4	29	77	29	25.9	59	2.98	1.57718	14.28	85.5	2.68	129.1	93.2	14.9	33.3	6.75	6.1	7.5	71	22	142	21.7	4.7	0
57	1	27.6817	4.41	3.31	0.59	5.61017	109	34	80	130.16	0.31	0.025	816.3	1050.2	17	73	8.4	3.9	58.1	3.36	0.386905	5.08	78.4	3.55	143.2	104.3	11.8	40.3	3.68	7.5	7.47	84	50	153	33.4	1.3	0
52	1	26.4463	5.85	5.36	0.35	15.3143	135	40.5	104	200	0.92	0.063	628.3	676.4	46	169	10.2	8	57.2	3.31	0.453172	8.56	86	4.18	138.8	105.9	12.6	44	6.23	10.5	7.41	81	37	95	24.3	1.5	1
64	1	20.7612	4.9	3.09	1.49	2.07383	133	38.6	168	58.01	0.44	0.091	1034.8	6444.9	84	69	43.7	32.4	55.7	2.8	0.821429	5.84	76.4	4.06	134.3	99.5	14.8	36.7	3.29	8	7.47	61	32	184	25	2.3	0
65	1	25.0762	7.31	6.42	0.35	18.3429	104	31.7	258	200	1.26	0.034	702.9	775.2	175	233	25.1	22.5	59.8	3.47	0.576369	5.74	86.1	3.51	139.2	103	13.7	46.8	10.27	11.9	7.47	47	35	224	26.2	2	0
72	1	25.3906	6.43	6.09	0.21	29	93	27.7	122	200	1.71	0.024	2082	810.6	28	30	25.9	16.3	46.4	2.83	1.51943	6.14	62.6	3.24	127.3	95.3	15	46.8	7.92	6.2	7.42	42	26	127	19.7	4.3	1
70	1	17.9982	12.12	11.13	0.51	21.8235	96	28.3	267	74.53	5.2	0.88	4896.8	10000	37	94	11.2	7.5	52.1	2.91	0.721649	4.62	47.1	3.86	130	94.8	15.9	40.2	2.32	10.6	7.36	121	39	242	22.5	2.1	1
59	2	24.8358	6.58	4.67	1.26	3.70635	85	27.1	234	24.81	0.07	0.006	361.6	1009.7	92	44	6.1	2.2	68.8	3.74	0.508021	4.36	38.1	3.77	132.7	96.6	13.2	40.4	5.54	4.9	7.46	94	37	268	26.9	1.9	0
56	1	28.7317	2.53	1.93	0.47	4.10638	155	45.7	89	143.85	0.16	0.025	87	1553.1	92	225	11.8	7.7	49.2	2.96	0.371622	4.11	72.4	3.37	131.9	99.7	13.6	38.3	4.63	8.2	7.46	61	34	72	25.4	1.1	1
64	2	27.0552	8.62	6.82	1.04	6.55769	107	32.6	338	59.63	0.17	0.012	74.1	710.7	34	31	23	7.1	58.6	3.42	0.263158	3.95	30	3.79	141.3	104	14.3	48	5.39	7.2	7.5	90	38	225	29.7	0.9	0
81	1	20.1956	9.52	8.03	0.7	11.4714	117	35.8	186	199.26	1.67	0.009	402.8	1602	41	26	9.1	3.8	58.5	3.37	0.267062	9.08	74.4	3.19	137.8	102.5	15	42.6	9.42	8.1	7.43	82	40	137	26.5	0.9	0
69	1	27.5482	3.54	3.2	0.28	11.4286	141	40.8	79	52.38	0.56	0.003	82	734.5	50	26	16.9	7.1	62.4	3.35	0.626866	10.83	61.1	3.66	137.1	106.6	15.6	36.5	3.6	7.5	7.481	49.1	27.1	149	22.7	2.1	0
57	1	27.6817	14.05	12.04	1.05	11.4667	115	34.5	192	188.17	0.21	0.003	71.08	7938.7	45	22	13.4	5.2	61.9	3.1	0.419355	9.83	73.6	5.03	135.1	103.4	15.8	38.3	5.01	8.4	7.47	146	33	183	25.6	1.3	0
72	1	30.478	14.48	13.91	0.27	51.5185	142	42.6	176	36.67	1.05	0.02	1501	3699.8	24	26	6.8	1.3	65.1	3.06	2.0915	13.25	93.8	4.57	136.4	97.6	14.6	30	4.66	17.1	7.51	33	29	33	24.5	6.4	1
68	1	25.3906	17.52	16.81	0.28	60.0357	101	30.3	177	22.69	0.1	0.025	420.4	7098.1	71	43	12.2	5.2	54.2	2.56	0.859375	14.66	78.7	3.91	144.3	115.5	16.1	75.5	1.69	14.2	7.41	153	34	191	23.1	2.2	0
72	1	26.3465	8.19	7.21	0.83	8.68675	106	31.5	284	200	0.12	0.024	365.85	3767.7	41	40	17	9.7	55.4	3.15	0.349206	5.44	77.1	3.48	133.9	101.7	14.8	31.1	6.01	11.7	7.47	75	32	183	25.1	1.1	1
67	1	24.5089	5.63	4.91	0.46	10.6739	134	39.9	139	110.24	0.093	0.025	155	307.4	97	54	33.8	18.3	68.4	3.33	0.36036	5.02	68.8	3.94	137.6	101.6	13.8	32.9	5.8	10.9	7.51	53	28	129	24.9	1.2	0
66	1	22.3081	5.15	4.19	0.67	6.25373	119	35.7	175	116.28	0.06	0.004	219	175.6	81	76	4.4	2.1	66.2	3.35	0.447761	4.37	74.8	3.79	136	106.7	13.2	41.8	5.76	5.9	7.42	83	35	202	23.9	1.5	0
84	2	24.974	14.64	13.6	0.63	21.5873	95	29.6	48	180.67	1.08	0.033	4386.52	10000	31	30	7.2	3.7	69.4	3.43	0.553936	9.7	78.8	3.4	142.4	110.5	16	36.8	4.25	16	7.43	53	25	150	17.7	1.9	1
71	1	27.3438	8.58	7.82	0.38	20.5789	93	28	236	200	0.4	0.363	2125.95	9855.5	26	28	19.1	13	60.1	3.16	1.26582	8.61	73.1	3.47	139.7	102.4	15.9	38.2	4.15	18.4	7.09	72	78	72	23.7	4	1
88	1	24.2215	6.71	6.23	0.14	44.5	126	38.6	128	149.87	0.5	0.019	1185	1530.3	51	41	15.6	9.5	58.4	3.76	0.425532	17.42	184.5	4.39	132.7	103.9	14.1	28.4	6.27	23.6	7.36	57	23	172.7	13	1.6	1
68	1	28.3447	13.56	12.25	0.53	23.1132	152	45.8	145	166.5	0.2	0.008	137.88	6095.4	20	16	15.1	7.6	55.8	3.03	0.528053	7.9	59.5	3.39	134.1	102.3	16.6	35.4	3.87	6.5	7.48	66	32	72.5	23.8	1.6	0
71	2	25.3333	11.06	9.43	0.84	11.2262	99	30.4	170	200	0.19	0.025	611.53	10000	175	195	11	5.8	55.4	3.03	0.39604	3.84	69.8	3.68	136.4	104.3	15.1	34	5.45	11.5	7.466	100	34	181.8	24.5	1.2	0
80	1	23.8751	9.59	6.07	1.14	5.32456	123	37.1	106	80.99	0.3	0.006	500	907.1	17	24	11.4	5.6	68.6	4.03	0.272953	8.04	111.7	3.23	135.9	102.4	14.1	41.6	5.62	7.4	7.43	74	37	224	24.6	1.1	0
82	1	24.0569	18.96	17.87	0.45	39.7111	122	36.9	241	200	4.53	0.025	938	6256.7	263	153	24	20.5	67.4	2.74	1.93431	13.9	142.9	4.12	139.5	106.3	14.5	31.5	7.67	8.4	7.32	96	32	96	16.5	5.3	1
71	2	20.4294	18.02	16.63	0.55	30.2364	100	30.4	73	84.73	0.23	0.15	17211	10000	22	57	51.3	0	60.1	3.1	0.354839	18.46	176.2	3.32	133.9	106.3	15.5	39.3	1.4	13.2	7.41	49	23	89	14.6	1.1	0
76	1	22.4913	10.95	10.5	0.32	32.8125	121	36	101	172.62	1.1	0.06	94	5437.7	58	71	12.1	8.2	56.1	3.1	1.41935	12.74	92.6	3.74	142.6	108.8	13.1	26.7	6.82	10.5	7.25	41	52	41	22.8	4.4	1
64	1	30.854	6.57	4.86	1.23	3.95122	154	45.4	136	24.98	0.06	0.021	592.44	625.1	70	59	12.2	4.6	60.5	3.84	0.390625	7.14	88.6	3.29	141.8	106.1	13.7	32	3.7	9	7.49	63	34	105	25.9	1.5	0
85	1	19.487	12.43	11.39	0.75	15.1867	120	36.9	100	5	1.27	0.025	550	562.3	42	81	12.2	4.5	61	3.86	0.284974	17.8	145.4	3.6	147.8	112.1	17.5	35	7.01	7.2	7.39	14	47	66.6	28.5	1.1	1
74	1	23.4375	10.55	9.11	0.89	10.236	119	36.7	267	119.94	0.62	0.024	652.3	6524.6	51	38	15.7	7.3	65.5	3.48	0.373563	10.11	199.4	3.85	139.7	110	14.8	45.1	5.52	6.3	7.4	65	25	92.8	15.5	1.3	0
65	1	24.2215	11.98	10.62	0.62	17.129	120	36.8	181	167.59	0.58	0.053	706.6	692.4	66	144	12.9	8.6	70.3	4.07	0.540541	7.45	67.1	4.23	131.2	98.7	13.4	38.6	7.24	10.8	7.26	63	49	79	22	2.2	1
79	1	21.6128	5.18	4.3	0.43	10	151	45	240	92.53	0.15	0.025	189.4	428.9	31	45	15.2	7.5	60.2	3.31	0.453172	5.85	82.8	3.64	131.7	97.4	13.3	49.4	5.93	7.2	7.47	66	32	161	23.3	1.5	0
80	1	21.2953	10.1	8.02	0.36	22.2778	150	46.3	258	64.99	0.4	0.034	8491.67	1046.5	41	49	12.7	4.6	57.2	3.63	0.826446	28.64	181	4.18	145	114.3	27.1	44.4	5.55	11.9	7.417	97.8	22.2	143.8	18.2	3	0
70	1	26.5625	8.38	7.2	0.94	7.65957	134	39.8	269	200	0.56	0.023	829.98	5946.9	26	21	7.8	3.4	65	3.37	1.03858	9.18	81.6	3.32	139.7	99.8	15	36.3	9.59	10.2	7.48	28.6	38.9	136	29.2	3.5	0
76	1	25.7117	8.7	7.46	0.69	10.8116	120	36.7	149	200	29.15	0.023	4450	638.4	28	57	9.2	6	62.4	3.84	0.572917	20	432.9	4.4	130.7	99	13.2	42.1	5.23	10.9	7.31	69.1	33.5	238	16.9	2.2	0
47	2	22.8928	3.69	1.51	1.99	0.758794	87	26.8	311	33.82	0.06	0.001	111.05	88.8	35	33	4.9	1.6	65.5	4.08	0.220588	2.14	42.8	3.89	137.6	104.3	13.1	33.8	5.12	5.5	7.44	84	35	289	23.8	0.9	0
81	1	22.0386	10.08	9.52	0.22	43.2727	117	34.1	186	108.01	0.08	6.782	4131.81	4553.2	74	70	15.5	6.8	53	3.05	0.52459	4.74	52.1	3.17	134.9	101.1	14.1	33.1	5.32	6.7	7.51	52	29	247.6	23.1	1.6	0
81	1	24.2215	9.26	8.6	0.31	27.7419	124	36.8	135	200	1.83	0.283	2184.86	7377.6	16	41	33.2	17.8	65.3	3.34	0.778443	6.28	101.9	3.29	135.3	102.6	14.8	39.2	5.21	11.4	7.48	66	31	94	23.1	2.6	1
75	1	28.578	4.7	6.18	0.46	13.4348	136	39.8	296	182.43	0.12	0.025	119	1610.6	103	89	23.8	15.9	57.9	2.96	0.506757	8.71	82	3.49	127.8	93.7	15.7	36.8	7.5	10.7	7.53	66	32	116	26.7	1.5	1
82	2	25.711	8.34	7.13	0.68	10.4853	123	35.9	130	145.38	0.28	0.021	906.87	7859.6	12	16	19.5	8.6	56.5	3.05	0.688525	13.44	83.9	3.39	134.4	99.6	14.2	31.5	5.09	22.3	7.49	49	32	169	24.4	2.1	0
76	1	21.7993	17.95	16.38	0.64	25.5938	123	37.3	212	82.64	4.82	0.13	2745	10000	29	30	9	3.9	65.8	2.94	0.47619	7.25	56.8	4.25	135.7	103.6	16.4	34.4	2.43	18.8	7.29	134	34	134	17.3	1.4	0
69	1	19.487	32.59	31.18	0.27	115.481	84	31.2	622	161.86	1.83	0.025	1600	7035	13	29	11.4	6.9	71.7	3.07	1.72638	11.08	85.1	4.05	148.6	110.9	15	31.5	4.4	13.4	7.27	62	36	62	16.5	5.3	1
76	1	26.4236	10.55	9.84	0.44	22.3636	120	37	142	128.51	0.4	0.1	2362.83	1152.5	59	57	9.3	4.8	64.8	3.93	0.356234	8.43	108.5	4.78	137	107	14.5	35.5	3.34	11.4	7.44	75	32	115	21.7	1.4	0
80	1	17.0874	7.49	6.6	0.5	13.2	124	37.2	73	45.66	0.15	0.009	202.34	5907.5	29	33	23.9	10.8	59.2	2.6	1	10.81	57.9	3.95	134.1	104	16.7	30.4	2.4	6.7	7.48	57	28	71	20.9	2.6	1
78	2	20.7031	16.56	15.25	0.71	21.4789	129	38.4	306	200	0.44	0.026	414.05	2346.4	30	42	7.2	5.2	69.1	3.71	0.431267	6.31	106.3	3.53	146.8	109	13.4	40.8	8.97	21.4	7.38	78	27	173	16	1.6	1
69	1	25.0995	5.05	4.52	0.35	12.9143	145	42.3	140	187.44	2.15	0.026	316.39	449.6	35	110	7.4	4.3	66	4.02	0.970149	5.16	71.1	3.19	133.9	103.4	13.3	51.8	4.72	8.2	7.46	72	25	175.6	17.8	3.9	1
69	1	25.7117	13.78	12.52	0.58	21.5862	120	35.8	304	123.9	3.17	0.042	2302.04	923.7	36	40	11.4	5.2	57.2	3.56	0.365169	5.44	42.5	3.82	137.8	100.5	13.9	38	7.69	7.1	7.45	72	34	180	23.6	1.3	0
74	1	24.5675	4.44	2.91	0.79	3.68354	150	45.9	136	20.14	0.05	0.01	105.63	243.4	23	34	13.2	4.2	64.7	3.81	0.131234	5.71	61.2	3.3	130.5	98.7	13	37.9	4.52	4.4	7.45	88.1	33.1	266.6	24.2	0.5	0
82	1	22.0386	6.11	5.47	0.42	13.0238	112	33.3	154	155.61	0.54	0.024	434.17	9119.7	39	42	11.7	7.7	59.6	3.32	0.361446	7.79	118.3	3.87	135	106.9	15	39.7	5.04	14.9	7.37	61	33	122	19.1	1.2	1
66	2	25.2994	5.15	4.32	0.58	7.44828	120	35.8	103	74.28	0.51	0.002	364.2	242	55	65	6.9	3.6	60.6	3.71	0.566038	5.71	90.9	4.5	134	108	13.2	34.6	5.97	11.6	7.37	98	28	200	16.2	2.1	0
63	1	19.1001	7.56	5.32	1.2	4.43333	92	27.6	119	173.88	0.54	0.013	853.79	886.4	9	52	42.4	33.2	49.9	2.74	0.80292	2.51	42.4	3.61	133.6	98.7	17.1	61.7	3.96	10	7.35	55	52	104	28.7	2.2	1
79	1	25.7117	2.17	1.5	0.63	2.38095	113	34.1	196	200	44.21	0.118	3728.37	1956.4	39	107	8.8	7.3	61.3	3.27	1.46789	12.58	174.9	3.59	130.8	101.6	13.9	47.8	5.18	9.8	7.28	45	33	73	15.5	4.8	1
79	1	23.6614	8.69	7.98	0.39	20.4615	131	38.8	102	200	4.1	0.377	7296.62	1545.3	26	63	39.4	25.2	63.4	3.58	0.307263	14.68	116.6	3.65	136.8	100.9	15.4	27.8	5.91	7.9	7.51	54	34	90	27.1	1.1	1
53	2	22.8928	20.9	19.28	0.56	34.4286	104	31.9	303	200	2.65	0.025	2684.3	2093.6	33	28	7.1	5.3	65.3	3.56	0.308989	51.73	513.4	5.51	133.4	107.7	15	37.7	7.93	14.9	7.27	79	17	129	7.8	1.1	0
39	2	18.3655	8.06	7.1	0.66	10.7576	139	40.3	46	154.85	2.5	0.459	4492.02	9050.9	82	317	6.1	2.7	42.9	2.4	1.16667	6.26	72.3	3.14	127.8	101.2	13.5	52.8	1.72	9.2	7.47	78	23	190	16.7	2.8	0
72	2	20.8117	6.55	6.36	0.1	63.6	104	30.8	154	200	3.82	0.025	1829	2800.8	54	77	9.1	5.2	56.4	2.66	0.413534	5.85	38.6	3.22	139.9	99.8	13.2	43.7	9.26	5.5	7.45	45	31	136	21.5	1.1	1
74	1	13.6719	15.25	13.95	0.51	27.3529	75	22.4	434	200	3.49	0.025	1030	1710.7	61	60	6.5	4	53.7	2.02	0.544554	6.31	41.4	4.75	137.5	99	16.7	36.9	5.93	5.8	7.41	75	55	75	34.9	1.1	1
67	2	26.2227	8.83	8.08	0.47	17.1915	124	36.3	151	159.77	0.803	0.025	439.6	10000	59	42	7	4.2	60.9	3.25	0.553846	4.57	69.9	2.83	12.5	95.7	11.6	40.2	6.43	12.2	7.48	66	32	102	23.8	1.8	0
75	1	20.202	4.19	2.82	0.87	3.24138	70	23.1	69	68.24	1.25	0.025	822.3	1268.4	7	9	12.1	4.8	50.7	2.05	0.97561	7.51	38.3	3.01	145.3	106.1	17.5	51.3	0.88	5.4	7.49	76	41	262	31.2	2	1
76	1	21.2585	6.66	6.29	0.29	21.6897	115	32.4	269	59.94	0.159	0.052	11336.4	8908.7	7	15	9.3	4.7	48.8	2.59	2.93436	6.02	51.5	3.52	114	83.6	16.1	34.3	2.36	7.6	7.426	69.6	29.3	116	19.2	7.6	1
72	2	21.7778	9.63	8.24	0.96	8.58333	125	38.4	302	149.62	0.29	0.218	5634.96	600.4	31	39	12.7	5.3	63.6	2.96	1.01351	10.2	63.8	4.29	131.4	98.2	14.8	37.8	6.09	11.1	7.44	55	30	261.9	20.4	3	1
79	1	20.7612	25.79	23.02	1.98	11.6263	132	40.8	158	200	65.19	0.03	1884	3105.2	14	17	19.6	14	57.7	2.93	1.97952	16.94	110	4.12	140.5	102.4	16.8	41	5.21	9.4	7.43	66	32	161	21.2	5.8	0
79	1	15.5709	20.98	20.15	0.15	134.333	121	37.8	223	200	2.15	0.025	4485	1749.7	19	66	5.7	3.5	54.6	2.39	0.794979	13.87	53.4	3.46	153.7	112.5	17	40.2	7.57	11.6	7.44	59	47	118	31.9	1.9	0
52	1	16.5289	9.78	8.57	0.82	10.4512	81	25.2	200	200	5.54	0.019	325	1504.4	7	12	9.7	5.2	48.1	2.44	0.368852	3.18	57.7	3.47	127.9	92.4	14.1	62.1	8.88	14.2	7.46	51	30	242.8	21.3	0.9	1
75	2	22.3133	19.41	18.3	0.65	28.1538	148	49.2	267	200	2.67	0.025	380.8	1120	13	22	8	4.5	69.8	3.29	0.273556	4.48	25.2	3.46	131.3	87.4	15	40.9	7.59	5.7	7.33	73	71	162	37.4	0.9	0
70	1	19.2894	3.04	2.5	0.47	5.31915	106	32	140	29.81	0.908	0.025	250	6869.6	12	48	4.7	2.3	74.5	2.27	0.748899	8.21	54.2	4.96	134.7	105.4	15.2	47.3	2.66	7	7.38	59	39	144	23.1	1.7	1
84	1	17.1468	5.09	4.5	0.35	12.8571	109	35.3	75	151.84	0.13	0.021	1696.8	500	77	83	8.9	5.2	46.6	2.33	4.59227	11.35	65.7	3.47	134.3	104.6	13.3	36.8	3.18	11.6	7.31	70	27	170	13.6	10.7	1
83	1	21.2585	14	11.67	1.02	11.4412	125	39.4	151	82.82	2.64	0.025	1178	1658.6	9	18	15	6.9	50.2	2.99	0.936455	6.96	79	3.76	137.1	103.2	13.8	34.2	3.16	6.5	7.4	60	37	182	22.9	2.8	1
70	1	22.2753	13.86	10.11	2.18	4.63761	157	49	226	116.65	0.16	0.227	8455.69	2270.6	20	23	23.1	8.5	63.3	2.85	0.736842	6.64	81.6	4.35	135	100.3	15.7	33.8	5.71	7.1	7.51	56	22	266.6	17.6	2.1	1
45	1	27.6817	14.54	13.59	0.42	32.3571	106	33	335	110.55	0.23	0.006	170.69	475.9	23	14	23.7	15.3	60.7	2.96	0.675676	10.13	48.2	5.02	137.4	100.8	14.7	36.8	5.29	13.8	7.45	98	38	245	26.4	2	0
66	1	21.0077	14.71	13.1	0.71	18.4507	142	42.8	198	200	9.44	0.04	2818	1169.1	39	68	37.2	28.2	51.1	2.27	1.32159	19.12	85.7	4.35	143.8	101.7	14	34.5	11.16	12.5	7.44	81	34	202.5	23.1	3	1
46	1	22.8571	8.14	6.4	0.86	7.44186	116	36.9	197	62.42	0.2	0.003	56	435.8	8	12	27.8	8.1	51.9	2.96	0.337838	3.82	61.8	3.41	140.3	107.5	13.1	36.6	4.87	5.3	7.47	91	40	151.6	29.1	1	0
58	1	23.255	4.94	4.51	0.36	12.5278	126	37.7	180	200	2.05	0.02	145.1	2619.6	87	118	45.5	33.2	61.4	2.53	0.750988	19.69	254.2	4.52	136.9	94.9	12.7	43.8	10.08	22.8	7.46	56	27	217	20.1	1.9	0
71	1	23.03	9.09	8.29	0.36	23.0278	78	24.3	255	200	0.799	0.025	1150	3335.8	32	55	37	27.2	53.6	2.79	0.358423	4.22	52.2	3.95	135.8	101.1	14.4	58.3	7.2	7.5	7.45	55	28	261.9	19.5	1	0
58	1	22.2656	8.46	5.92	1.53	3.86928	144	46.5	278	5.25	0.02	0.095	1890.53	3562.8	19	34	17.4	5.2	73.1	3.38	0.325444	6.78	48.9	4.22	132.1	88.2	21.5	51.5	2.54	5.9	7.4	40	68	95	42.1	1.1	0
59	2	20.8117	8.69	7.88	0.56	14.0714	111	34	494	200	0.522	0.025	433.9	10000	19	32	4.9	2.5	51.8	1.93	0.673575	3.8	60	3.86	135.5	97.3	13.2	42.7	4.6	19.6	7.52	54	32	131.7	26.1	1.3	0
76	1	24.6755	15.34	14.09	0.56	25.1607	139	41	313	35.54	0.05	0.006	621.94	833.2	69	45	7.1	3	60.4	2.98	1.04027	11.66	78	4.13	133.6	104	14.9	41.1	5.97	10.4	7.42	31	32	93.9	20.8	3.1	0
39	2	29.9376	6.72	5.75	0.68	8.45588	104	31	116	200	0.16	0.014	523	889.4	110	140	5.5	3.6	52.8	2.84	1.12676	2.62	51.9	4.24	132.9	99.7	14	41.9	5.9	6.9	7.49	48	24	228.6	18.3	3.2	0
76	1	19.6927	5.29	4.87	0.29	16.7931	131	38.9	118	156.93	0.627	0.016	299.3	2717.8	24	55	5.4	3.3	60.6	3.2	0.28125	7.19	74.2	3.68	125.8	95.7	13.3	41	4.93	7.9	7.49	74	27	255	20.6	0.9	0
56	1	20.7612	6.18	5.93	0.13	45.6154	142	41.8	224	180.72	4.79	0.07	2127.02	1585.1	256	492	32.2	26.7	54.9	3.17	1.38801	12.56	87.1	5.09	133.9	107.7	13.5	39.2	5.86	21	7.4	61	27	101	16.7	4.4	0
76	1	22.4813	18.17	16.8	0.82	20.4878	114	34.1	251	150.57	0.53	0.222	5854.28	7677.6	148	126	12.1	4.9	48.8	2.33	0.472103	6.95	59.3	3.97	134.8	102.7	14.8	39.4	7.98	4.9	7.46	47	30	127	21.3	1.1	0
46	1	31.7739	9.47	7.18	1.22	5.88525	132	39.1	370	113	0.173	0.025	10	4127.7	56	36	12.3	5.9	68.1	3.19	0.470219	6.54	80.8	4.39	137.6	103.5	13.2	30.4	9.98	7	7.41	52	37	157	23.5	1.5	0
63	1	23.8751	4.89	4.53	0.26	17.4231	123	35.9	101	197.75	0.897	0.025	142	4311.5	41	54	10.8	4.4	51	2.13	1.07981	3.5	46.4	3.8	135.9	101.9	13.6	41.2	5.18	7.4	7.47	56	30	193	21.8	2.3	0
72	2	29.2969	16.51	14.05	1.23	11.4228	98	30.4	118	107.46	0.51	0.031	125	5686.3	30	66	10.5	4.3	61.8	2.86	0.454545	11.6	75.1	3.82	138.9	103.6	15.3	47	4.25	11.4	7.46	69	34	86	24.2	1.3	1
33	1	17.9151	8.87	7.54	0.77	9.79221	115	35.3	215	127.09	0.27	0.025	21.13	641.2	30	35	9.9	3	78.5	3.37	0.385757	6.04	71	3.91	134	99.9	12.8	38.8	7.55	6.9	7.46	56	32	266.7	22.8	1.3	0
68	1	23.8367	32.16	30.65	0.93	32.957	128	36.5	125	155.73	8.56	0.022	2600.75	2723.2	19	58	55.1	38.3	54.3	2.73	1.90476	5.89	92.8	3.55	132	106.3	16.3	39.6	4.84	16.2	7.35	74	25	105.7	13.8	5.2	0
65	1	20.7612	10.51	9.88	0.46	21.4783	128	40.2	145	200	11.5	0.025	194.4	2188.1	40	67	12.8	8.5	46.7	2.19	1.14155	11.35	139.8	5.63	143.4	105.3	12.4	43.2	7.31	26	7.4	58	32.2	200	19.6	2.5	0
57	1	23.4375	22.44	21.9	0.29	75.5172	138	43.6	184	200	47.4	0.025	1310	2517.6	33	71	24.3	15	53.5	2.08	1.68269	9.75	109	4.06	138.7	97.3	13.3	35.1	7.93	6	7.33	33	54	257	28.5	3.5	0
57	2	21.3333	9.16	8.28	0.35	23.6571	96	28.7	397	66.18	0.04	0.003	42.04	937.4	9	28	3.8	2.4	55.8	2.6	0.346154	5.72	33.3	3.92	128.9	96.1	12.8	40.7	5.12	7.6	7.49	57	35	142.5	26.7	0.9	1
70	1	26.0375	7.97	7.27	0.46	15.8043	85	26	352	200	0.36	0.007	142	920.1	15	16	7.7	3.8	42.5	2.44	0.860656	7.33	55.2	3.3	137	108	14.8	48.4	8.59	5.5	7.47	44	32	209	23.3	2.1	0
40	1	17.2635	7.16	6.1	0.76	8.02632	120	36.4	262	60.82	3.41	0.299	1139.2	2410	28	157	15.8	12.2	52.4	2.89	0.380623	4.01	53.4	3.2	141	108	12.5	57.6	3.13	5.5	7.42	63	39	90	25.3	1.1	1
32	1	24.2215	17.16	13.3	1.92	6.92708	144	43.9	261	25.49	0.05	0.095	2820	190.7	17	13	7.1	2.9	58.1	3.02	1.02649	5	73	2.92	136.9	101.8	12.3	33.2	5.17	8.7	7.42	67	35	231	22.7	3.1	0
71	1	19.8347	7.92	7.06	0.45	15.6889	128	38.7	172	200	0.56	0.024	4000	626.7	50	67	13.8	8.7	49.7	3.02	0.496689	2.98	49.2	3.6	130	100	14.7	44.7	8.39	12	7.44	62	27	214	18.3	1.5	0
53	2	13.7357	6.67	6.1	0.42	14.5238	85	26.3	3	152.52	1.33	0.008	1154.41	899.5	27	102	16.3	6.2	66.3	2.18	0.366972	5	55	3.7	133	105	13.1	50.2	4.72	4.8	7.47	76	30	230	21.8	0.8	1
61	2	19.2234	1.49	1.23	0.18	6.83333	77	23.8	58	62.55	0.4	0.005	145	625	6	16	13.3	3.8	62.7	2.95	1.05085	5.29	34.4	3.19	125.3	96.9	12.5	32.5	4.56	6.8	7.51	47	26	142	20.7	3.1	0
65	1	22.7732	5.68	4.23	0.77	5.49351	70	22.1	252	174.13	0.2	0.011	607.02	7433.8	16	28	10.7	4.6	57.5	2.51	0.438247	5.69	78.9	3.69	138.3	107.6	13.3	32.6	3.41	10.4	7.46	62	36	168	25.6	1.1	0
54	2	22.8928	6.67	5.66	0.57	9.92982	106	32.2	316	79.76	0.09	0.019	79.49	794.8	47	87	8.5	3.3	46.3	2.42	0.495868	3.66	50.6	3.91	132.4	100	14	45.1	3.34	5.6	7.468	50.6	33.4	241	24.9	1.2	0
77	1	16.5289	7.86	6.42	0.77	8.33766	104	31.7	114	137.04	0.2	0.036	1104.8	370	12	14	8.7	4	40.8	2.5	0.52	4.82	42.8	4.3	138	109	17	48.4	3.71	9.3	7.4	103	37	103	22.9	1.3	1
54	1	25.7812	16.39	13.9	1.72	8.0814	127	38.3	393	184.46	0.24	0.137	2286.55	442.6	32	38	9.7	2.9	59	2.79	0.645161	7	73.3	3.02	135.7	100.8	14.5	37.3	6.12	7.4	7.51	57	30	196.5	23.9	1.8	1
68	2	20.0777	8.21	7.9	0.22	35.9091	97	28.5	103	200	0.53	0.024	1180.93	2567.7	132	106	6.7	4.4	53.5	2.57	0.389105	5.73	61	2.99	133.8	100.8	16	55.6	6.94	8.6	7.49	55	31	134	23.6	1	0
58	1	15.0551	14.02	13.49	0.21	64.2381	110	35.8	114	171.11	0.22	0.004	87.33	247	12	25	10.5	6.9	61.4	3.43	0.291545	10.5	42.3	3.99	137.6	87.1	16.8	41.3	5.43	6.9	7.42	60	89	133.3	57.7	1	0
68	1	22.4913	10.5	9.59	0.62	15.4677	132	38.8	154	200	20.85	0.04	610.19	542.1	10	14	54.5	25.2	56.6	3.01	0.697674	11.9	101	3.2	131.9	98.7	14.9	45.7	8.82	6.9	7.54	61	27	164	23.1	2.1	0
88	1	20.202	6.81	4.92	1.1	4.47273	92	28	136	36.54	0.09	0.024	2265.41	1035.1	9	16	10.7	4.5	60.4	3.7	0.243243	10.16	238.5	3.92	141.7	105.2	13.5	45.1	3.41	5.8	7.405	52.2	41.7	248.6	25.3	0.9	1
62	1	22.5694	4.91	3.74	0.1	37.4	101	29.6	103	97.48	0.18	0.008	95.54	273.7	40	28	8.5	2.7	62.4	3.53	0.339943	3.5	60.7	2.99	133.9	99.4	13.2	38.6	7.05	6.7	7.54	59	32	178.8	27.4	1.2	0
66	1	20.7008	11.33	9.83	0.58	16.9483	127	37.3	469	106.79	0.12	0.002	95.64	738.7	68	36	9.1	4	74.5	3.71	0.377358	6.65	66.4	4.25	139.3	104	13.4	36.4	8.28	6.9	7.47	63	29	191	21.1	1.4	0
74	1	24.2215	10.14	9.37	0.33	28.3939	139	39.6	91	141	1.16	0.126	97	685.1	33	113	17	9	56.2	3.41	0.439883	6.25	59.9	3.32	126	94.6	13.8	46.5	5.74	10	7.56	51	24	243	21.5	1.5	0
77	1	23.8751	5.78	4.38	0.7	6.25714	95	28.8	130	74.18	1.12	0.02	300.19	284.4	9	18	26.3	11.7	56.3	3.35	0.179104	7.7	79.9	2.8	137.9	98.4	13.5	46.8	5.21	7.3	7.49	78	34	269	25.9	0.6	0
36	1	31.1419	14.68	13.11	0.81	16.1852	119	35.2	228	200	0.51	0.12	22141.9	593.3	7	11	5.9	1.8	55	3.01	0.465116	17.2	461.3	2.74	137.3	100.3	14.8	40.6	7.48	6.7	7.46	46	29	112	20.6	1.4	0
